# Supplementary material for: Reconstructing the Invasion Route of the P-Element in Drosophila melanogaster Using Extant Population Samples
Source: Genome Biol Evol. 2020 Sep 10;12(11):2139–52. doi: 10.1093/gbe/evaa190 (PMC7750958; doi:10.1093/gbe/evaa190)
Supplement: evaa190_Supplementary_Data [file evaa190_supplementary_data.zip]

Archive with 4 entries (4 files):
- HistoryOfPInvasion_forGBE.zip
- supplement.pdf
- Supplementary_text_1.pdf
- Supplementary_text_2.pdf
